# Supplementary material for: A conserved bacterial signature characterizes plant microbiome responses to drought
Source: Front Microbiol. 2026 Mar 27;17:1768028. doi: 10.3389/fmicb.2026.1768028 (PMC13066207; doi:10.3389/fmicb.2026.1768028)
Supplement: Supplementary file 1 [file Table_1.xlsx]

## Sheet: S1 - studies info
Supplementary Table S1. List of studies and corresponding data (accessions) included in the analysis. We include studies that investigate the effect of drought on the plant microbiome (drought studies) and studies that focus on microbial inoculation via transplantation (inoculum studies). Additional metadata, such as primers, amplicon sizes and description of experiments, were manually curated. A…
Study	Study ID	DOI	Plant hosts	Inoculum source(s)	Accession(s)	Primers	Length (bp)	Experiment(s)	Location	Drought duration	Drought conditions	Compartments
Drought studies
Xu et al. (2018)	xu2018drought	10.1073/pnas.1717308115	Sorghum BTx642 and RTx430	-	PRJNA435634, PRJNA435643	341F, 785R	300	Field: - expose sorghum to drought and measure microbial abundances - a second, smaller experiment for reproducility	First field experiment: Fresno, California, US Second field experiment: Albany, California, US	First field experiment: - pre-flowering: before week 9 - post-flowering: after week 9 Second field experiments: drought treatment starting in 5th week	No irrigation during the drought period	Rhizosphere, endosphere, bulk soil
Simmons et al. (2020)	simmons2020drought	10.3389/fpls.2020.00599	4 millets Sorghum bicolor	-	PRJNA607579	341F, 785R	300	Field: - expose millets to drought and measure microbial abundances - root subsections: expose sorghum to drought and measure enrichment of Actinobacteria in old and young root tissue (i.e. close and far from the stem) Greenhouse: - split-pot: expose sections of millet root to drought to check localized Actinobacteria enrichment - live-dead root tissue: expose millet root to drought and sever som…	Field experiments in Albany, California, US Greenhouse experiments with sterile soil	Field millet experiment: (samples taken after plant matured) - moderate drought: watered when planted and weekly for 5 weeks, then drought - severe drought: watered when planted and the next week, then drought Field sorghum experiment: watered weekly for the first 3 weeks, then drought Split-pot: drought for 10 days Live-dead tissue: drought for 10 days	No irrigation during the drought period	Rhizosphere, endosphere, bulk soil
Fitzpatrick et al. (2018)	fitzpatrick2018assembly	10.1073/pnas.1717617115	30 phylogenetically diverse angiosperms	-	PRJNA428446	515F, 808R	150	Greenhouse: - expose angiosperms to drought and measure microbial abundances, as well as link between those and drought tolerance - investigate plant-soil feedback through cross-inoculation, i.e. by inoculating a second generation of plants using soil from a first generation	Greenhouse experiments with live soil inoculum from Koffler Scientific Reserve, Toronto, Ontario, Canada	16 weeks under drought	0.25L/day during the drought period (control received 1L/day)	Rhizosphere, endosphere, bulk soil
Azarbad et al. (2020)	azarbad2020four	10.1093/femsec/fiaa098	4 wheat genotypes with different degrees of drought resistance	-	PRJNA526458	520F, 799R2	250	Greenhouse: expose different wheat genotypes to 3 degrees of water stress	Greenhouse experiments with soil from fields in Swift Current, SK, Canada	4 weeks under drought	Drought: - 5-8% SWHC (soil water holding capacity) - 20% SWHC - 30% SWHC Control: 50% SWHC	Rhizosphere, endosphere, phyllosphere
Santos-Medellin et al. (2021)	santos-medellin2021prolonged	10.1038/s41477-021-00967-1	Rice (subsp. japonica cv. M-206)	-	PRJNA551661	515F, 806R	250	Greenhouse: - main experiment: expose rice to different durations of drought stress - complementary experiment: expose rice to drought stress - semisterile phenotyping expriment: seeds were inoculated with SLBN-177, SLBN-111 or mock treatment	Greenhouse experiments with soil from a rice field in Arbuckle, California, US	Main experiment: - 11 days - 21 days - 33 days Complementary experiment: 21 days Semisterile phenotyping experiment: 14 days	Drought: no irrigation, with 250ml of water being administered when plants showed signs of pronounced drought stress (to ensure survival)	Rhizosphere, endosphere
Bandopadhyay et al. (2024)	bandopadhyay2024disentangling	10.1038/s41467-024-50463-1	Common bean and switchgrass	-	PRJNA862978	515F, 806R	250	Greenhouse: expose bean and switchgrass to short-term drought, and measure rRNA and rRNA gene to profile active members of the community	Greenhouse experiments with soil from: - bean planted soil from Montcalm, Michigan, US - switchgrass planted soil from Madison, Wisconsin, US	Samples taken at different timepoints during a short-term drought (6 days)	Different drought treatments for bean and switchgrass (increasing drought severity across 6 days, induced by decreasing irrigation)	Rhizosphere, bulk soil (with history of planting)
Naylor et al. (2017)	naylor2017drought	10.1038/ismej.2017.118	9 C3 and 9 C4 grasses, and one outlier (tomato)	-	PRJNA369551	341F, 785R	300	Field: - expose plants to drought and measure similarity of microbiomes, and correlation with phylogenetic diversity - a second, smaller experiment for reproducility	First field experiment: Albany, California, US Second field experiment: Fresno, California, US	Samples taken early (pre-flowering; week 4 to 7) and late (post-flowering; week 6 to 14)	No irrigation during the drought period	Rhizosphere, endosphere, bulk soil
Santos-Medellin et al. (2017)	santos-medellin2017drought	10.1128/mbio.00764-17	Four rice genotypes	-	PRJNA386367	515F, 806R	250	Greenhouse: expose rice to drought and measure microbial communities	Greenhouse experiments with soil from 3 locations in California Central Valley, US	Samples taken 3 weeks after water withdrawal	No irrigation, unless plants exhibited extreme signs of drought stress, in which case sufficient water was given to keep the plants alive	Rhizosphere, endosphere, bulk soil
Azarbad et al. (2022)	azarbad2022response	10.1038/s43705-022-00151-2	Four wheat genotypes	-	PRJNA736197	520F, 799R	250	Field: grow wheat in 2 adjacent fields with conrasting water stress histories, and then expose them to drought treatment	Field experiments in Swift Current, SK, Canada	Late developmental stage samples takes 14-16 weeks after start of control/drought treatments, but some samples were taken earlier (early development)	No irrigation during the drought period	Rhizosphere, endosphere, bulk soil, phyllosphere
Inoculation studies
Moore et al. (2023)	moore2023microbial	10.1128/spectrum.01476-22	Zea mays B73	Reference inoculum: agricultural soil from a minimally irrigated field in Akron, Colorado, USA Dry inoculum: ponderosa pine forest in Los Alamos, New Mexico, USA	PRJNA780613	515F, 806R	300	Greenhouse: pots were inoculated with 2 treatments and subjected to drought stress	Greenhouse: clay soil inoculated with communities from 2 sources (see Inoculum)	All plants were watered for the first 2 weeks; drought was induced at week 2, and samples were taken in week 7 post-germination	45% volumetric water content (as oppossed to 65% for the control)	Plant-associated: bulk soil (4cm from the stem)
Swift et al. (2025)	swift2025drought	10.1007/s11104-024-06853-x	Zea mays B73 and Mo17	Sterile control (non-inoculated) samples also included Inocula taken from regions with increasing precipitation gradient: Smoky Valley Ranch prairie (SVR), Hays prairie (HAY), The Land Institute prairie (TLI) and Konza native prairie (KNZ) in Kansas, USA. We use SVR as the dry inoculum and KNZ as the reference inoculum. We discard the rest from the analysis.	PRJNA913622	515F, 806R	250	Greenhouse: pots were inoculated with 4 treatments and subjected to drought stress	Greenhouse: clay soil inoculated with communities from 4 sources (see Inoculum)	All plants were watered normally until emergence; drought was induced from emergence until day 50, but samples were taken at different timepoints	Watered once every 8-12 days, as oppossed to biweekly for controls	Plant-associated: endosphere Inocula: original bulk soil, prepared inocula (analysis show the inocula reflects the community composition in the soil)
Zhang et al. (2022)	zhang2022cross	10.1111/tpj.15775	Zea mays (Allure)	Sterile control (non-inoculated) samples also included; soil from both sources was sterilized and mixed with sandy soil Reference inoculum: agricultural soil from well-irrigated maize farmland in Anderson County, South Carolina, USA Dry inoculum: soil taken from stressed land, where Andropogon virginicus naturally grows	PRJNA839620	515F, 806R	250	Greenhouse: pots were inoculated with 2 treatments and subjected to drought stress	Greenhouse: sandy soil inoculated with communities from 2 sources; sterilized inocula were also used (see Inoculum)	For 20 days, all plants were grown with a moisture of 60% field capacity; drought/control treatments were induced until day 55	Drought was induced with 40% field capacity (as oppossed to 80% for the control)	Plant-associated: rhizosphere
Munoz-Ucros et al. (2022)	munoz-ucros2022drought	10.​1007/​s11104-​021-​05227-x	Salix purpurea L.	Sterile control (non-inoculated) samples also included Reference inoculum: taken from a previous generation of willows grown under well-watered conditions Dry inoculum: taken from a previous generation of willows grown under drought-stress	PRJEB41348	515F, 806R	250	Greenhouse experiments in 2 generations of willows: - first generation: grow willows under control and water stress - second generation: inoculated with communities from the first generation, and subject them to drought stress	Greenhouse: sterilized soil inoculated with communities from 2 sources (see Inoculum) The original inoculum for the first generation of willows was taken from the rhizosphere of a willow plantation in Geneva, New York, USA	For 4 weeks, all plants were watered normally; drought/control treatments were induced until week 9	Drought was induced through 3 drought cycles One drought cycle= no water for one week, then maintain 50% water holding capacity for one week (as oppossed to control, which was watered twice a day and kept at 100% water holding capacity)	Plant-associated: rhizosphere Inocula: rhizosphere soil from plants in the first generation
