# Supplementary material for: A conserved bacterial signature characterizes plant microbiome responses to drought
Source: Front Microbiol. 2026 Mar 27;17:1768028. doi: 10.3389/fmicb.2026.1768028 (PMC13066207; doi:10.3389/fmicb.2026.1768028)
Supplement: Supplementary file 2 [file Table_2.xlsx]

## Sheet: S2 - samples per study
Supplementary Table S2. Number of samples in each study across filtering stages. The merged dataset only includes filtered samples. For initial sample filtering rules, see https://gitlab.noshit.be/AbeelLab/rizobiomeRX/-/blob/master/python_scripts/config.yml. For filtering rules based on #ASVs and #taxa, see https://gitlab.noshit.be/AbeelLab/rizobiomeRX/-/blob/master/bash_scripts/classify_taxonomy…
							Samples per watering treatment		Samples per inoculation treatment
Study	Study ID	DOI	Total NCBI runs	NCBI runs after merging with study supplemental data	NCBI BioSamples after initial filtering	After filtering samples with frequency < 10k	Drought	Control	Drought inoculum	Reference inoculum	Sterile
Drought studies
Xu et al. (2018)	xu2018drought	10.1073/pnas.1717308115	941	941	854	652	194	458	Not applicable
Simmons et al. (2020)	simmons2020drought	10.3389/fpls.2020.00599	366	366	346	161	58	103
Fitzpatrick et al. (2018)	fitzpatrick2018assembly	10.1073/pnas.1717617115	753	595	557	302	163	139
Azarbad et al. (2020)	azarbad2020four	10.1093/femsec/fiaa098	950	950	317	292	218	74
Santos-Medellin et al. (2021)	santos-medellin2021prolonged	10.1038/s41477-021-00967-1	612	612	612	487	280	207
Bandopadhyay et al. (2024)	bandopadhyay2024disentangling	10.1038/s41467-024-50463-1	306	306	200	199	99	100
Naylor et al. (2017)	naylor2017drought	10.1038/ismej.2017.118	880	880	768	434	193	241
Santos-Medellin et al. (2017)	santos-medellin2017drought	10.1128/mbio.00764-17	432	432	432	197	92	105
Azarbad et al. (2022)	azarbad2022response	10.1038/s43705-022-00151-2	1331	1331	435	367	173	194
Inoculation studies
Moore et al. (2023)	moore2023microbial	10.1128/spectrum.01476-22	53	53	53	39	17	22	20	19	0
Swift et al. (2025)	swift2025drought	10.1007/s11104-024-06853-x	727	535	171	60	25	35	39	20	1
Zhang et al. (2022)	zhang2022cross	10.1111/tpj.15775	98	98	40	40	20	20	10	10	20
Munoz-Ucros et al. (2022)	munoz-ucros2022drought	10.​1007/​s11104-​021-​05227-x	102	102	55	52	24	28	18	15	19
					#samples in the merged dataset:	3282	1556	1726	87	64	40
					Rhizosphere #samples:	1432
					Endosphere #samples:	1089
					Bulk soil #samples:	761
