# Supplementary material for: A conserved bacterial signature characterizes plant microbiome responses to drought
Source: Front Microbiol. 2026 Mar 27;17:1768028. doi: 10.3389/fmicb.2026.1768028 (PMC13066207; doi:10.3389/fmicb.2026.1768028)
Supplement: Supplementary file 3 [file Table_3.xlsx]

## Sheet: S3 - DADA2 parameters per study
Supplementary Table S3. DADA2 parameters per study. Non-default parameters are marked in bold.
			DADA2 parameters (QIIME2 v2024.10)
Study	Study ID	DOI	--p-trunc-len-f	--p-trunc-len-r	--p-trim-left-f	--p-trim-left-r	--p-max-ee-f	--p-max-ee-r	--p-trunc-q	--p-min-overlap	--p-no-hashed-feature-ids
Drought studies
Xu et al. (2018)	xu2018drought	10.1073/pnas.1717308115	270	270	0	0	2	2	2	12	TRUE
Simmons et al. (2020)	simmons2020drought	10.3389/fpls.2020.00599	270	270	0	0	2	2	2	12	TRUE
Fitzpatrick et al. (2018)	fitzpatrick2018assembly	10.1073/pnas.1717617115	135	135	0	0	2	2	2	12	TRUE
Azarbad et al. (2020)	azarbad2020four	10.1093/femsec/fiaa098	225	225	0	0	2	2	2	12	TRUE
Santos-Medellin et al. (2021)	santos-medellin2021prolonged	10.1038/s41477-021-00967-1	101	168	0	0	2	2	2	12	TRUE
Hoefle et al. (2024)	hoefle2024oak	10.1186/s40793-024-00602-4	270	270	0	0	2	2	2	12	TRUE
Bandopadhyay et al. (2024)	bandopadhyay2024disentangling	10.1038/s41467-024-50463-1	103	216	0	0	2	2	2	12	TRUE
Naylor et al. (2017)	naylor2017drought	10.1038/ismej.2017.118	270	270	0	0	2	2	2	12	TRUE
Faist et al. (2022)	faist2022potato	10.1186/s40793-023-00469-x	270	270	0	0	2	2	2	12	TRUE
Santos-Medellin et al. (2017)	santos-medellin2017drought	10.1128/mbio.00764-17	158	112	0	0	2	2	2	12	TRUE
Azarbad et al. (2022)	azarbad2022response	10.1038/s43705-022-00151-2	225	225	0	0	2	2	2	12	TRUE
Wipf et al. (2021)	wipf2021distinguishing	10.1094/PBIOMES-07-20-0052-R	216	104	0	0	2	2	2	12	TRUE
Inoculation studies
Moore et al. (2023)	moore2023microbial	10.1128/spectrum.01476-22	240	200	25	26	2	4	2	100	TRUE
Swift et al. (2025)	swift2025drought	10.1007/s11104-024-06853-x	225	225	0	0	2	2	2	12	TRUE
Zhang et al. (2022)	zhang2022cross	10.1111/tpj.15775	225	225	0	0	2	2	2	12	TRUE
Munoz-Ucros et al. (2022)	munoz-ucros2022drought	10.​1007/​s11104-​021-​05227-x	225	225	0	0	2	2	2	12	TRUE
