# Supplementary material for: A conserved bacterial signature characterizes plant microbiome responses to drought
Source: Front Microbiol. 2026 Mar 27;17:1768028. doi: 10.3389/fmicb.2026.1768028 (PMC13066207; doi:10.3389/fmicb.2026.1768028)
Supplement: Supplementary file 4 [file Table_4.xlsx]

## Sheet: S4 - statistics and features pe
Supplementary Table S4. Statistics and number of features per study following the main filtering steps in our pipeline. Sparsity and mean summed sample absolute abundance per study are reported prior to feature filtering and batch correction. All statistics are reported based on genus-level feature tables.
Study	Study ID	DOI	Sparsity (%)	Mean of total summed counts per sample	Maximum read count for a (taxon, sample) pair	Minimum non-zero read count for a (taxon, sample) pair	# genus-level features (no Chloroplast;Mitochondria;Eukaryota;Unassigned;Unclassified;Archaea)
Drought studies
Xu et al. (2018)	xu2018drought	10.1073/pnas.1717308115	85.665	13417.6	2455	1	732
Simmons et al. (2020)	simmons2020drought	10.3389/fpls.2020.00599	82.3567	14242.7	2993	1	594
Fitzpatrick et al. (2018)	fitzpatrick2018assembly	10.1073/pnas.1717617115	78.1958	34642	95243	1	1096
Azarbad et al. (2020)	azarbad2020four	10.1093/femsec/fiaa098	78.0153	19641.1	23182	2	543
Santos-Medellin et al. (2021)	santos-medellin2021prolonged	10.1038/s41477-021-00967-1	82.3084	17375.6	23142	1	942
Bandopadhyay et al. (2024)	bandopadhyay2024disentangling	10.1038/s41467-024-50463-1	60.6185	132457	32399	1	1100
Naylor et al. (2017)	naylor2017drought	10.1038/ismej.2017.118	86.6547	13978.8	3890	1	786
Santos-Medellin et al. (2017)	santos-medellin2017drought	10.1128/mbio.00764-17	80.1548	19122.6	18355	1	1021
Azarbad et al. (2022)	azarbad2022response	10.1038/s43705-022-00151-2	82.6114	17300.4	51901	2	636
Inoculation studies
Moore et al. (2023)	moore2023microbial	10.1128/spectrum.01476-22	71.6447	18275.8	18330	2	427
Swift et al. (2025)	swift2025drought	10.1007/s11104-024-06853-x	91.0204	20434.1	14748	1	441
Zhang et al. (2022)	zhang2022cross	10.1111/tpj.15775	69.8183	28346.7	13946	2	867
Munoz-Ucros et al. (2022)	munoz-ucros2022drought	10.​1007/​s11104-​021-​05227-x	59.1556	26715.2	7113	2	619
						Union of genus-level features:	1847
						Union of genus-level features (endosphere):	1295
						Union of genus-level features (rhizosphere):	1695
						Union of genus-level features (bulk soil):	1403
