# Supplementary material for: A conserved bacterial signature characterizes plant microbiome responses to drought
Source: Front Microbiol. 2026 Mar 27;17:1768028. doi: 10.3389/fmicb.2026.1768028 (PMC13066207; doi:10.3389/fmicb.2026.1768028)
Supplement: Supplementary file 5 [file Table_5.xlsx]

## Sheet: S5 - plant hosts
Supplementary Table S5. List of plant hosts in the merged dataset and their classification in clades.
Plant	Clade	Mono/Dicot
Oryza sativa	BOP clade	Monocot
Echinochloa esculenta	PACMAD clade	Monocot
Sorghum bicolor	PACMAD clade	Monocot
Panicum miliaceum	PACMAD clade	Monocot
Cenchrus americanus	PACMAD clade	Monocot
Sonchus arvensis	Asterids	Dicot
Solanum dulcamara	Asterids	Dicot
Potentilla recta	Fabids	Dicot
Sonchus oleraceus	Asterids	Dicot
Lolium arundinaceum	BOP clade	Monocot
Desmodium canadense	Fabids	Dicot
Lotus corniculatus	Fabids	Dicot
Plantago rugelii	Asterids	Dicot
Phalaris arundinacea	BOP clade	Monocot
Geum canadense	Fabids	Dicot
Geum aleppicum	Fabids	Dicot
Lepidium densiflorum	Malvids	Dicot
Asclepias incarnata	Asterids	Dicot
Capsella bursa-pastoris	Malvids	Dicot
Symphyotrichum ericoides	Asterids	Dicot
Medicago sativa	Fabids	Dicot
Cichorium intybus	Asterids	Dicot
Convolvulus arvensis	Asterids	Dicot
Sisymbrium officinale	Malvids	Dicot
Sporobolus cryptandrus	PACMAD clade	Monocot
Arctium minus	Asterids	Dicot
Vicia tetrasperma	Fabids	Dicot
Bromus inermis	BOP clade	Monocot
Oenothera perennis	Malvids	Dicot
Oenothera biennis	Malvids	Dicot
Plantago major	Asterids	Dicot
Malva neglecta	Malvids	Dicot
Phleum pratense	BOP clade	Monocot
Sporobolus neglectus	PACMAD clade	Monocot
Salix purpurea	Asterids	Dicot
Vicia sativa	Fabids	Dicot
Oryza glaberrima	BOP clade	Monocot
Triticum aestivum	BOP clade	Monocot
Bothriochloa bladhii	PACMAD clade	Monocot
Sorghastrum nutans	PACMAD clade	Monocot
Solanum lycopersicum	Asterids	Dicot
Brachypodium distachyon	BOP clade	Monocot
Avena sativa	BOP clade	Monocot
Triticum monococcum	BOP clade	Monocot
Secale cereale	BOP clade	Monocot
Triticum turgidum	BOP clade	Monocot
Hordeum vulgare	BOP clade	Monocot
Zea mays	PACMAD clade	Monocot
Eragrostis tef	PACMAD clade	Monocot
Miscanthus sinensis	PACMAD clade	Monocot
Phaseolus vulgaris	Fabids	Dicot
Panicum virgatum	PACMAD clade	Monocot
