# Supplementary material for: A conserved bacterial signature characterizes plant microbiome responses to drought
Source: Front Microbiol. 2026 Mar 27;17:1768028. doi: 10.3389/fmicb.2026.1768028 (PMC13066207; doi:10.3389/fmicb.2026.1768028)
Supplement: Supplementary file 6 [file Table_6.xlsx]

## Sheet: S6 - compartment phylum DA anal
Supplementary Table S6. Phylum differential abundance analysis per compartment (on batch-corrected counts). We bolded rows with p-values <= 0.05, and, per comparison, we shaded log-fold changes based on sign. Differential abundance analysis was performed with MMUPHin, accounting for treatment (drought or control) and compartment in the batch correction step.
Endosphere vs Bulk soil (reference: Bulk soil)			Rhizosphere vs Endosphere (reference: Endosphere)			Rhizosphere vs Bulk soil (reference: Bulk soil)
Phylum	logFC	adj.P.Val	Phylum	logFC	adj.P.Val	Phylum	logFC	adj.P.Val
GAL15	-1.02769	3.92729e-19	Nitrospirota	3.87772	5.00099e-24	Elusimicrobiota	-0.603232	1.6353e-08
Nitrospirota	-4.56033	2.44046e-18	Gemmatimonadota	4.35955	1.13919e-12	Proteobacteria	0.358914	5.32999e-06
Gemmatimonadota	-5.19488	1.37273e-15	Acidobacteriota	2.49701	2.69444e-11	Nitrospirota	-0.842817	6.90797e-05
Dadabacteria	-0.825781	1.37273e-15	Planctomycetota	2.46769	3.15145e-06	NB1-j	-0.773219	0.00529073
Zixibacteria	-2.00621	4.21363e-12	Elusimicrobiota	1.83441	4.13429e-06	Gemmatimonadota	-0.72907	0.0682631
Acidobacteriota	-2.68775	1.75914e-11	Patescibacteria	1.39503	8.41661e-05	MBNT15	-0.423401	0.0737423
Elusimicrobiota	-2.43396	1.37132e-09	Verrucomicrobiota	1.38594	0.000841357	Acidobacteriota	-0.356192	0.104912
Planctomycetota	-2.89361	1.75846e-06	Modulibacteria	-0.221551	0.00412069	Sumerlaeota	-0.376157	0.119524
Proteobacteria	0.79308	8.53691e-06	Desulfobacterota	1.50909	0.00412069	Myxococcota	-0.27387	0.119524
FW113	-0.242316	6.5535e-05	Proteobacteria	-0.38091	0.00690366	Planctomycetota	-0.601813	0.119524
Bacteroidota	1.03805	9.87227e-05	Armatimonadota	2.0021	0.00826981	Bacteroidota	0.568606	0.119524
LCP-89	-0.646115	0.000206611	Cyanobacteria	1.53755	0.00826981	Latescibacterota	-0.521413	0.185798
Chloroflexi	-1.4227	0.000883841	Zixibacteria	1.54628	0.00968422	Dependentiae	-0.55005	0.185798
Nitrospinota	-0.0714286	0.00352327	Dependentiae	1.01132	0.0221446	Cyanobacteria	-0.64369	0.189211
PAUC34f	-0.0714286	0.00352327	Hydrogenedentes	2.87152	0.0221446	Abditibacteriota	0.050356	0.219304
Cyanobacteria	-1.96926	0.00437933	Firmicutes	1.31982	0.0347177	Entotheonellaeota	-1.00299	0.291357
WS1	-0.502007	0.019499	Bacteroidota	-0.492725	0.0437058	Firmicutes	-0.380128	0.358254
Methylomirabilota	-4.23311	0.0203846	Margulisbacteria	0.114978	0.043706	Modulibacteria	0.602656	0.384518
Desulfobacterota	-1.26518	0.0203846	Chloroflexi	0.837815	0.0518963	Methylomirabilota	-0.858765	0.384518
Sva0485	-0.100692	0.0249909	WOR-1	0.0505314	0.0552511	Chloroflexi	-0.423235	0.415399
Firmicutes	-1.93334	0.0249909	Sumerlaeota	1.49985	0.0552511	Hydrogenedentes	-0.3593	0.469284
SAR324_clade(Marine_group_B)	-0.352918	0.0254797	Abditibacteriota	0.612623	0.0552511	TX1A-33	-0.30163	0.489332
WPS-2	-0.459624	0.0728876	Methylomirabilota	3.34518	0.0552511	WOR-1	0.0931797	0.489332
Dependentiae	-1.46293	0.0728876	SAR324_clade(Marine_group_B)	0.453477	0.0567065	DTB120	-0.491757	0.489332
Entotheonellaeota	-2.04435	0.0880096	PAUC34f	0.0641384	0.0639139	GAL15	0.0102538	0.489332
Sumerlaeota	-1.53555	0.097585	Bdellovibrionota	0.60949	0.0719342	LCP-89	0.392883	0.489332
Hydrogenedentes	-2.44069	0.097585	Latescibacterota	2.69122	0.0726131	Sva0485	0.00970144	0.489332
Armatimonadota	-1.23022	0.0981123	Entotheonellaeota	1.14605	0.093609	Dadabacteria	0.00988798	0.489332
Margulisbacteria	-0.042652	0.0981123	WPS-2	0.619232	0.110307	Margulisbacteria	-0.0914659	0.489332
Verrucomicrobiota	-1.15056	0.118777	WS2	1.41458	0.110307	PAUC34f	-0.0105426	0.489332
Latescibacterota	-2.56308	0.133323	WS4	2.06074	0.115082	Rs-K70_termite_group	0.00425532	0.489332
Modulibacteria	0.783701	0.140496	RCP2-54	0.0998641	0.177535	Fusobacteriota	0.00767457	0.489332
RCP2-54	-0.198613	0.178011	NB1-j	1.13509	0.237278	Fibrobacterota	0.511305	0.489332
NB1-j	-1.92319	0.188563	Spirochaetota	-0.62421	0.237278	Actinobacteriota	-0.115522	0.489332
Deferrisomatota	-1.17746	0.194351	CK-2C2-2	0.00817021	0.246201	Bdellovibrionota	-0.366336	0.489332
MBNT15	-1.22006	0.196044	Deferrisomatota	1.0734	0.257906	Armatimonadota	0.234474	0.489332
FCPU426	-0.101701	0.196044	TX1A-33	0.177853	0.280314	Patescibacteria	0.417911	0.489332
Abditibacteriota	-0.463876	0.196044	Deinococcota	0.466949	0.280314	FCPU426	-0.253577	0.489332
WS4	-1.76327	0.199698	MBNT15	0.738655	0.280314	TA06	-0.01	0.489332
Bdellovibrionota	-0.846066	0.199698	Cloacimonadota	1.095	0.280314	Deferribacterota	0.010101	0.489332
Fibrobacterota	0.895246	0.223846	Fibrobacterota	-0.583921	0.293844	Halanaerobiaeota	0.0664815	0.496871
Campylobacterota	-0.038084	0.223846	LCP-89	0.568713	0.316021	RCP2-54	-0.00390018	0.496871
WS2	-0.955717	0.316677	GAL15	0.605921	0.34057	Deferrisomatota	-0.132165	0.496871
Patescibacteria	-0.732329	0.318054	WS1	0.877106	0.344931	FW113	-0.110645	0.502876
TX1A-33	-0.562473	0.320437	Nitrospinota	0.127026	0.392272	Desulfobacterota	0.205671	0.583929
DTB120	-0.678743	0.323595	FCPU426	0.124606	0.404831	WS1	0.26067	0.603334
Cloacimonadota	-0.802337	0.329265	Dadabacteria	0.300215	0.404831	Cloacimonadota	-0.0256327	0.646481
Spirochaetota	0.724384	0.350458	Campylobacterota	-0.281665	0.406512	WPS-2	-0.02138	0.663937
Halanaerobiaeota	0.0181818	0.449	FW113	0.0107527	0.406512	Nitrospinota	0.0119588	0.677681
Deinococcota	-0.159237	0.552122	DTB120	0.379297	0.406512	CK-2C2-2	0.0107527	0.696257
Fusobacteriota	0.00675676	0.789257	Rs-K70_termite_group	0.00425532	0.408161	WS2	-0.125027	0.696257
Actinobacteriota	-0.0205415	0.957393	Sva0485	0.055095	0.417979	Campylobacterota	0.0117067	0.696257
Myxococcota	-0.0286067	0.957467	Actinobacteriota	-0.0783551	0.760899	Zixibacteria	-0.161596	0.786095
TA06			Myxococcota	-0.140587	0.763803	Verrucomicrobiota	0.0489047	0.814622
			Halanaerobiaeota	-0.00623484	0.953331	SAR324_clade(Marine_group_B)	-0.0400913	0.874456
			Fusobacteriota	-0.000459626	0.953331	WS4	-0.051332	0.883308
			Deferribacterota			Spirochaetota	0.0354098	0.919972
			Synergistota			Deinococcota	0.0033047	0.973884
			Thermotogota			Synergistota
			Caldisericota			Thermotogota
			Caldatribacteriota			Caldisericota
			Coprothermobacterota			Caldatribacteriota
						Coprothermobacterota
