# Supplementary material for: A conserved bacterial signature characterizes plant microbiome responses to drought
Source: Front Microbiol. 2026 Mar 27;17:1768028. doi: 10.3389/fmicb.2026.1768028 (PMC13066207; doi:10.3389/fmicb.2026.1768028)
Supplement: Supplementary file 7 [file Table_7.xlsx]

## Sheet: S7 - endosphere clade phylum DA
Supplementary Table S7. Endosphere phylum differential abundance analysis per clade pairs (on batch-corrected counts). We bolded rows with p-values < 0.05, and, per comparison, we shaded log-fold changes based on sign. We also highlight (yellow) the most abundant phyla across samples, according to the analysis in Figure 2 of our manuscript. Differential abundance analysis was performed with MaAsL…
Asterids vs Fabids (reference: Asterids)			Asterids vs Malvids (reference: Asterids)			BOP clade vs Asterids (reference: BOP clade)			BOP clade vs Fabids (reference: BOP clade)			BOP clade vs Malvids (reference: BOP clade)			BOP clade vs PACMAD clade (reference: BOP clade)			Fabids vs Malvids (reference: Fabids)			PACMAD clade vs Asterids (reference: PACMAD clade)			PACMAD clade vs Fabids (reference: PACMAD clade)			PACMAD clade vs Malvids (reference: PACMAD clade)
Phylum	logFC	adj.P.Val	Phylum	logFC	adj.P.Val	Phylum	logFC	adj.P.Val	Phylum	logFC	adj.P.Val	Phylum	logFC	adj.P.Val	Phylum	logFC	adj.P.Val	Phylum	logFC	adj.P.Val	Phylum	logFC	adj.P.Val	Phylum	logFC	adj.P.Val	Phylum	logFC	adj.P.Val
Proteobacteria	0.668356	6.03071e-09	Patescibacteria	-1.63785	0.00408584	Fibrobacterota	-3.88906	1.37138e-14	Fibrobacterota	-5.28081	1.76659e-21	Fibrobacterota	-4.4185	2.99837e-09	Elusimicrobiota	-2.36769	9.08272e-58	Proteobacteria	-0.566889	9.34959e-05	Spirochaetota	4.52934	3.7559e-42	NB1.j	1.22409	2.07348e-28	NB1.j	1.44282	1.55823e-35
Patescibacteria	-2.07123	8.5788e-08	Firmicutes	-1.11075	0.220901	Planctomycetota	3.01617	4.5993e-13	Proteobacteria	0.369969	2.2479e-06	NB1.j	1.23535	3.96301e-08	Desulfobacterota	-3.06466	5.44944e-56	Chloroflexi	1.04267	0.000164606	NB1.j	1.36788	4.49722e-41	Spirochaetota	4.01558	1.11857e-26	Spirochaetota	3.53138	1.80901e-27
Actinobacteriota	-1.1388	1.55994e-05	Acidobacteriota	-0.501675	0.293642	NB1.j	1.16534	2.01119e-12	Planctomycetota	2.32511	4.13609e-06	Planctomycetota	3.06813	5.39313e-07	Fibrobacterota	-3.20017	4.25182e-46	Myxococcota	1.18478	0.00112305	FCPU426	1.05546	7.80221e-35	Planctomycetota	4.66561	5.11983e-19	FCPU426	0.720251	7.86349e-21
Acidobacteriota	-0.776977	9.32766e-05	Armatimonadota	0.803458	0.416	Patescibacteria	2.99969	2.04863e-12	NB1.j	0.98056	5.14369e-06	Armatimonadota	3.02846	5.39313e-07	Spirochaetota	-2.26165	5.8411e-32	Actinobacteriota	1.00316	0.00784815	Planctomycetota	3.36341	7.8606e-29	Methylomirabilota	0.924146	2.32785e-18	Elusimicrobiota	2.65998	9.05526e-18
Fibrobacterota	-1.09963	0.00933517	Chloroflexi	0.425507	0.427033	Cyanobacteria	2.29891	2.3212e-09	Armatimonadota	2.16043	2.18078e-05	WPS.2	0.326099	1.88268e-06	Planctomycetota	-2.19078	1.5875e-29	Verrucomicrobiota	0.874765	0.0236009	Methylomirabilota	0.815478	1.13983e-20	Desulfobacterota	2.01322	1.97562e-16	Planctomycetota	3.25747	9.74002e-15
Chloroflexi	-0.61716	0.0102387	Myxococcota	0.429719	0.520847	Spirochaetota	2.96959	4.50152e-09	Nitrospirota	-1.51542	6.60813e-05	Spirochaetota	3.48141	1.88268e-06	Campylobacterota	-1.12419	1.08189e-19	Armatimonadota	1.03343	0.0577406	Elusimicrobiota	2.10204	1.37558e-20	Elusimicrobiota	1.71817	9.58308e-13	Hydrogenedentes	0.516049	5.05586e-13
Myxococcota	-0.755062	0.0108106	WS2	0.507471	0.520847	FCPU426	1.09692	9.0379e-08	WPS.2	0.193365	0.000229462	Dependentiae	1.51833	0.000601854	Latescibacterota	-0.828675	4.14203e-19	WS2	0.471892	0.0577406	Hydrogenedentes	0.536624	5.26e-15	FCPU426	0.474505	9.58308e-13	WS2	0.517915	3.27256e-12
Verrucomicrobiota	-0.788474	0.0108333	WPS.2	0.244391	0.594862	Firmicutes	1.82254	1.35821e-07	Spirochaetota	2.14786	0.000267068	Verrucomicrobiota	1.07585	0.000655632	Methylomirabilota	-0.635228	6.41443e-14	Planctomycetota	0.831943	0.0922674	Cyanobacteria	2.79109	3.36441e-13	Armatimonadota	2.6875	1.71119e-05	Methylomirabilota	0.714047	5.69638e-10
Firmicutes	-0.911426	0.014213	Nitrospirota	0.374891	0.594862	Dependentiae	1.52644	1.35821e-07	Myxococcota	-0.828781	0.00161323	Cyanobacteria	1.7424	0.00358276	Modulibacteria	-0.340336	1.4537e-10	Spirochaetota	1.27116	0.198794	Dependentiae	2.07698	8.44943e-12	Latescibacterota	0.551895	4.29122e-05	Desulfobacterota	1.68035	1.32359e-08
Cyanobacteria	-1.09056	0.0291301	Entotheonellaeota	-0.0921222	0.70442	Armatimonadota	2.03196	7.96229e-07	Actinobacteriota	-0.597869	0.00298776	WS2	0.560755	0.00945937	FCPU426	-0.370174	3.6694e-10	Fibrobacterota	0.738446	0.198794	Firmicutes	2.51252	8.44943e-12	Hydrogenedentes	0.1906	7.8019e-05	Dependentiae	2.0275	3.67518e-06
Bdellovibrionota	-0.77545	0.0655296	Margulisbacteria	-0.0188679	0.70442	Verrucomicrobiota	0.989557	2.40538e-06	Margulisbacteria	0.071243	0.00567744	FCPU426	0.670352	0.0323571	Hydrogenedentes	-0.317083	3.24603e-09	Dependentiae	0.813913	0.198794	Proteobacteria	-0.428014	4.29476e-11	Actinobacteriota	-0.71091	0.00010323	Armatimonadota	3.16296	6.26427e-06
Planctomycetota	-0.768344	0.0655296	Zixibacteria	-0.0188679	0.70442	Proteobacteria	-0.298387	6.31721e-06	Chloroflexi	-0.764267	0.00748691	Patescibacteria	1.35563	0.072897	Myxococcota	-0.667687	2.32688e-08	Elusimicrobiota	0.874242	0.198794	Latescibacterota	0.669372	4.35646e-10	Fibrobacterota	-1.84203	0.000111748	Cyanobacteria	2.24612	6.06814e-05
Dependentiae	-0.79543	0.0655296	Methylomirabilota	-0.24345	0.70442	Nitrospirota	-1.44326	8.04203e-06	Deinococcota	0.391781	0.00748691	Nitrospirota	-1.02826	0.0730784	Chloroflexi	-0.729066	2.80601e-07	Abditibacteriota	0.148464	0.355503	Desulfobacterota	1.43958	6.93984e-10	Cyanobacteria	1.67483	0.000111748	Proteobacteria	-0.326546	0.000539899
FCPU426	-0.733877	0.0655296	Spirochaetota	0.444258	0.70442	Deinococcota	0.593534	1.49384e-05	Cyanobacteria	1.17412	0.00991187	Proteobacteria	-0.19692	0.074877	Gemmatimonadota	-1.15731	6.49953e-07	Nitrospirota	0.473852	0.355503	Patescibacteria	2.19007	1.16863e-08	Dependentiae	1.18142	0.000505724	WPS.2	0.18693	0.000958235
Bacteroidota	-0.351987	0.108117	Fusobacteriota	-0.0188679	0.70442	Actinobacteriota	0.540927	0.0013239	Campylobacterota	-1.12419	0.0140512	Campylobacterota	-1.12419	0.0859855	Firmicutes	-0.779476	4.19967e-06	Hydrogenedentes	0.214523	0.355503	WS2	0.363771	1.81025e-07	Proteobacteria	0.240342	0.00123066	Verrucomicrobiota	1.13397	0.0191473
Abditibacteriota	-0.358132	0.108117	Deinococcota	-0.18486	0.70442	Bdellovibrionota	1.06113	0.00321908	Dependentiae	0.691839	0.0543179	Bdellovibrionota	1.01354	0.168022	Proteobacteria	0.129626	6.55185e-06	Cyanobacteria	0.582738	0.460663	Armatimonadota	2.21796	3.74339e-06	Firmicutes	1.35487	0.0016145	Myxococcota	1.00562	0.0314962
Desulfobacterota	0.832022	0.192594	Latescibacterota	-0.387718	0.70442	Campylobacterota	-1.12419	0.00399834	Methylomirabilota	0.600907	0.0705467	Actinobacteriota	0.405295	0.169041	NB1.j	-0.195313	2.09939e-05	SAR324_clade.Marine_group_B.	0.0756454	0.460663	Deinococcota	0.512251	1.41295e-05	Nitrospirota	-0.980823	0.00253055	Chloroflexi	1.05806	0.059398
Hydrogenedentes	-0.329151	0.258055	MBNT15	-0.0188679	0.70442	Methylomirabilota	0.681645	0.0147581	Acidobacteriota	-0.472187	0.0772959	Modulibacteria	-0.340336	0.299634	WS2	-0.173822	7.61093e-05	Bdellovibrionota	0.57511	0.460663	Verrucomicrobiota	1.26527	0.000671656	Margulisbacteria	0.0918782	0.00289836	Bdellovibrionota	1.53046	0.059398
WS2	-0.255332	0.271748	Cyanobacteria	-0.51019	0.70442	WPS.2	0.100187	0.0244489	Patescibacteria	0.89081	0.105356	Hydrogenedentes	0.301237	0.430903	Sumerlaeota	-0.255715	0.000285774	Acidobacteriota	0.275301	0.460663	Nitrospirota	-0.822134	0.00152831	Deinococcota	0.316548	0.00811931	Firmicutes	1.097	0.0630341
Spirochaetota	-0.799404	0.306106	Proteobacteria	0.101467	0.70442	Desulfobacterota	-1.15698	0.0458887	Modulibacteria	-0.340336	0.105356	Elusimicrobiota	0.652867	0.461361	Zixibacteria	-0.0688755	0.000329528	NB1.j	0.56932	0.478737	Bdellovibrionota	1.28547	0.00193253	WPS.2	0.131602	0.0144241	Gemmatimonadota	1.75283	0.0630341
Latescibacterota	-0.362559	0.415863	SAR324_clade.Marine_group_B.	0.10122	0.70442	Modulibacteria	-0.340336	0.0517829	Abditibacteriota	-0.333223	0.162145	Latescibacterota	-0.434589	0.461361	Cyanobacteria	-0.601996	0.000575246	FCPU426	0.353594	0.478737	Zixibacteria	0.0188679	0.00495114	Acidobacteriota	-0.870939	0.0147788	Latescibacterota	0.241681	0.0696343
Elusimicrobiota	-0.394092	0.47585	Fibrobacterota	-0.248259	0.70442	Hydrogenedentes	0.328253	0.0933055	Firmicutes	0.605607	0.204866	Myxococcota	0.355999	0.461361	Cloacimonadota	-0.0710656	0.00104685	Bacteroidota	0.208517	0.551104	Bacteroidota	0.360175	0.00637444	Gemmatimonadota	1.472	0.0357799	Fibrobacterota	-1.07875	0.106246
NB1.j	-0.453281	0.47585	Elusimicrobiota	0.436451	0.70442	Acidobacteriota	0.30479	0.228287	Bacteroidota	-0.175498	0.371757	Methylomirabilota	0.390653	0.490745	Acidobacteriota	0.4003	0.00104685	Patescibacteria	0.463636	0.551104	Actinobacteriota	0.427885	0.00652318	Abditibacteriota	-0.383737	0.129409	Patescibacteria	1.07926	0.171537
Margulisbacteria	0.0735893	0.499124	Abditibacteriota	-0.151258	0.70442	Bacteroidota	0.176489	0.252983	FCPU426	0.247265	0.376491	Gemmatimonadota	0.501406	0.535596	Entotheonellaeota	-0.167468	0.00135454	Gemmatimonadota	0.255631	0.569242	Gemmatimonadota	1.38258	0.0263727	Bdellovibrionota	0.550385	0.340978	Acidobacteriota	-0.595637	0.247078
Sumerlaeota	-0.101118	0.499124	Actinobacteriota	-0.135631	0.70442	Margulisbacteria	0.0152262	0.407944	Zixibacteria	-0.0688755	0.450882	Entotheonellaeota	-0.165139	0.535596	Bacteroidota	-0.183686	0.00140588	MBNT15	-0.0238095	0.569242	Myxococcota	0.592888	0.0599576	WS2	0.0417769	0.40786	Actinobacteriota	0.292254	0.247078
Zixibacteria	-0.0188679	0.499124	Desulfobacterota	0.525317	0.70442	Cloacimonadota	-0.0710656	0.414474	Cloacimonadota	-0.0710656	0.508679	Deinococcota	0.144601	0.603308	Nitrospirota	-0.428996	0.00380202	Entotheonellaeota	-0.0238095	0.569242	Margulisbacteria	0.0179703	0.0746682	Verrucomicrobiota	0.357909	0.452609	SAR324_clade.Marine_group_B.	0.105442	0.300672
Fusobacteriota	-0.0188679	0.499124	Bacteroidota	-0.14347	0.70442	WS2	0.159461	0.422705	Verrucomicrobiota	0.201082	0.513473	Cloacimonadota	-0.0710656	0.604535	Deferrisomatota	-0.0527975	0.00380202	WPS.2	0.118494	0.569242	Chloroflexi	0.632549	0.0821956	Patescibacteria	0.422873	0.508457	Bacteroidota	0.216705	0.30383
WPS.2	0.107494	0.499124	FCPU426	-0.356787	0.70442	Deferrisomatota	-0.0527975	0.480263	SAR324_clade.Marine_group_B.	-0.0950672	0.513473	Desulfobacterota	-0.572827	0.604535	WS4	-0.0467969	0.00998733	Margulisbacteria	-0.0238095	0.569242	Fibrobacterota	-0.683831	0.122008	RCP2.54	-0.0108589	0.729161	Nitrospirota	-0.432104	0.305376
Deinococcota	-0.189135	0.538644	Bdellovibrionota	-0.206972	0.723768	WS4	-0.0467969	0.543416	Entotheonellaeota	-0.124631	0.513473	Chloroflexi	0.2784	0.604535	Verrucomicrobiota	-0.302492	0.0326014	Latescibacterota	-0.177723	0.664527	WPS.2	0.0870314	0.13141	Myxococcota	-0.17916	0.729161	Deinococcota	0.14633	0.366371
Gemmatimonadota	-0.189929	0.686188	Sumerlaeota	-0.0640621	0.83086	Entotheonellaeota	-0.108384	0.616011	Sumerlaeota	-0.177384	0.513473	Sumerlaeota	-0.198044	0.604535	SAR324_clade.Marine_group_B.	-0.08181	0.0326014	Desulfobacterota	-0.23355	0.754971	Sumerlaeota	0.0948745	0.317239	MBNT15	0.0138663	0.73732	Entotheonellaeota	-0.0412679	0.749178
SAR324_clade.Marine_group_B.	-0.0460509	0.705468	Verrucomicrobiota	0.0862901	0.866203	Gemmatimonadota	0.253407	0.646552	Deferrisomatota	-0.0527975	0.513473	Zixibacteria	-0.0688755	0.604535	MBNT15	-0.0537257	0.0355504	Deinococcota	-0.0866664	0.754971	Entotheonellaeota	0.0578558	0.42216	Entotheonellaeota	0.0226431	0.814838	RCP2.54	-0.0108589	0.783611
Nitrospirota	-0.0726368	0.721218	NB1.j	0.127468	0.884075	MBNT15	-0.0548728	0.677039	WS4	-0.0467969	0.538984	Deferrisomatota	-0.0527975	0.651711	Armatimonadota	-0.412435	0.0545903	Methylomirabilota	-0.158361	0.754971	RCP2.54	-0.0108589	0.614296	Fusobacteriota	-0.0128809	0.814838	Abditibacteriota	-0.0994485	0.818434
Methylomirabilota	-0.0929769	0.796473	Planctomycetota	-0.0425537	0.962538	DTB120	-0.0169038	0.68763	Latescibacterota	-0.22828	0.538984	Acidobacteriota	-0.196885	0.651711	Dependentiae	-0.272019	0.0545903	Sumerlaeota	0.0369143	0.754971	Abditibacteriota	0.105085	0.699873	Halanaerobiaeota	-0.00704912	0.814838	MBNT15	-0.0080877	0.818434
MBNT15	0.0105302	0.796473	Dependentiae	0.0220346	0.962538	WS1	-0.0103746	0.68763	Elusimicrobiota	-0.347794	0.538984	Firmicutes	0.307418	0.65433	Bdellovibrionota	-0.347046	0.0575755	Firmicutes	-0.134512	0.780048	SAR324_clade.Marine_group_B.	0.0329323	0.705176	SAR324_clade.Marine_group_B.	-0.0133988	0.905689	Fusobacteriota	-0.0128809	0.818434
Entotheonellaeota	-0.0326288	0.796473	Gemmatimonadota	0.0440615	0.962538	Fusobacteriota	0.0126286	0.68763	Bdellovibrionota	0.284354	0.555166	MBNT15	-0.0619029	0.65433	RCP2.54	0.0108589	0.0624921				Fusobacteriota	0.0145218	0.706988	Bacteroidota	0.00818813	0.967158	Sumerlaeota	0.022911	0.818434
Armatimonadota	0.0149564	0.970897	Hydrogenedentes	-0.0188921	0.962538	Chloroflexi	-0.133129	0.68763	WS2	-0.0895251	0.611322	WS4	-0.0467969	0.65433	DTB120	-0.0169038	0.10727				Halanaerobiaeota	-0.00704912	0.706988	Chloroflexi	0.0153884	0.967158	Margulisbacteria	-0.00211416	0.818434
						SAR324_clade.Marine_group_B.	-0.0561761	0.68763	Gemmatimonadota	0.23069	0.63497	Abditibacteriota	-0.10685	0.789836	Actinobacteriota	0.113042	0.118864				Acidobacteriota	-0.0939622	0.753881	Sumerlaeota	-0.00604343	0.967158	Halanaerobiaeota	-0.00704912	0.818434
						Latescibacterota	0.138532	0.68763	MBNT15	-0.0456722	0.681475	DTB120	-0.0169038	0.800402	WS1	-0.0103746	0.134356				MBNT15	0.0079322	0.753881
						Sumerlaeota	-0.0688592	0.775431	Hydrogenedentes	-0.0823626	0.681475	WS1	-0.0103746	0.805769	Halanaerobiaeota	0.00704912	0.210829
						Abditibacteriota	0.0578263	0.779513	WS1	-0.0103746	0.681475	Margulisbacteria	-0.00201613	0.841741	Patescibacteria	0.228073	0.293583
						Myxococcota	-0.0737192	0.779513	DTB120	-0.0169038	0.681475	Dadabacteria	-0.00201613	0.841741	Dadabacteria	-0.00201613	0.369182
						Dadabacteria	-0.00201613	0.779513	Fusobacteriota	-0.00201613	0.789297	SAR324_clade.Marine_group_B.	0.038142	0.841741	WPS.2	0.0130736	0.521075
						Zixibacteria	-0.0159955	0.795671	Dadabacteria	-0.00201613	0.789297	Fusobacteriota	-0.00201613	0.841741	Fusobacteriota	0.0057296	0.704847
						Elusimicrobiota	0.0271705	0.94127	Desulfobacterota	-0.0580084	0.917261	Bacteroidota	0.0330185	0.846359	Margulisbacteria	-0.0016576	0.737209
															Abditibacteriota	-0.0130156	0.892947
															Deinococcota	-0.00634802	0.892947
