# Supplementary material for: A conserved bacterial signature characterizes plant microbiome responses to drought
Source: Front Microbiol. 2026 Mar 27;17:1768028. doi: 10.3389/fmicb.2026.1768028 (PMC13066207; doi:10.3389/fmicb.2026.1768028)
Supplement: Supplementary file 8 [file Table_8.xlsx]

## Sheet: S8 - rhizosphere clade phylum D
Supplementary Table S8. Rhizosphere phylum differential abundance analysis per clade pairs (on batch-corrected counts). We bolded rows with p-values < 0.05, and, per comparison, we shaded log-fold changes based on sign. We also highlight (yellow) the most abundant phyla across samples, according to the analysis in Figure 2 of our manuscript. Differential abundance analysis was performed with MaAs…
Asterids vs Fabids (reference: Asterids)			Asterids vs Malvids (reference: Asterids)			BOP clade vs Asterids (reference: BOP clade)			BOP clade vs Fabids (reference: BOP clade)			BOP clade vs Malvids (reference: BOP clade)			BOP clade vs PACMAD clade (reference: BOP clade)			Fabids vs Malvids (reference: Fabids)			PACMAD clade vs Asterids (reference: PACMAD clade)			PACMAD clade vs Fabids (reference: PACMAD clade)			PACMAD clade vs Malvids (reference: PACMAD clade)
Phylum	logFC	adj.P.Val	Phylum	logFC	adj.P.Val	Phylum	logFC	adj.P.Val	Phylum	logFC	adj.P.Val	Phylum	logFC	adj.P.Val	Phylum	logFC	adj.P.Val	Phylum	logFC	adj.P.Val	Phylum	logFC	adj.P.Val	Phylum	logFC	adj.P.Val	Phylum	logFC	adj.P.Val
Entotheonellaeota	-1.9019	2.52064e-07	Acidobacteriota	-0.317236	0.559649	MBNT15	3.14366	2.12944e-39	RCP2.54	0.759302	9.49972e-43	GAL15	1.38561	1.25336e-21	Hydrogenedentes	-2.58213	1.31636e-92	NB1.j	2.27294	0.00034044	Zixibacteria	1.06759	2.35999e-47	Hydrogenedentes	3.45674	4.91595e-112	Zixibacteria	1.53166	7.11634e-42
Acidobacteriota	-0.889574	2.67986e-07	Firmicutes	0.550942	0.559649	WPS.2	2.04702	9.01145e-29	MBNT15	2.18124	3.22148e-42	MBNT15	2.77249	1.07333e-16	Latescibacterota	-2.43103	8.74316e-62	Cyanobacteria	1.45733	0.000577013	Hydrogenedentes	2.21347	1.22112e-43	WS2	2.22094	1.84128e-60	GAL15	2.5921	1.74794e-41
Firmicutes	1.35671	2.67986e-07	Myxococcota	0.381117	0.559649	Dadabacteria	0.545518	9.01145e-29	WPS.2	1.80534	2.48887e-41	Dadabacteria	0.443864	1.58986e-14	WS4	-1.6766	2.2692e-53	Entotheonellaeota	1.71895	0.0011062	GAL15	2.18578	2.55359e-42	TX1A.33	1.9813	1.98039e-43	Hydrogenedentes	2.47179	1.32245e-31
NB1.j	-2.11877	2.67986e-07	Bdellovibrionota	0.532076	0.559649	GAL15	1.17566	9.00358e-27	TX1A.33	1.79024	2.70146e-30	NB1.j	2.43294	2.00726e-10	Methylomirabilota	-2.26065	3.23965e-53	GAL15	1.20117	0.0015066	NB1.j	2.66822	3.55195e-38	Sumerlaeota	2.41215	7.83809e-40	WS2	2.30827	7.95921e-27
TX1A.33	1.99728	3.70385e-05	WS4	0.181033	0.594864	FCPU426	1.62873	3.06933e-21	FCPU426	1.86704	1.59292e-28	SAR324_clade.Marine_group_B.	1.70206	2.00726e-10	Elusimicrobiota	-2.52458	1.28565e-50	Sumerlaeota	-1.50069	0.00195384	WS2	2.10389	1.50129e-34	Latescibacterota	2.88951	2.26217e-38	NB1.j	3.01398	1.82591e-21
Methylomirabilota	-2.06598	0.000140163	Gemmatimonadota	-0.430087	0.669786	Entotheonellaeota	2.56654	1.52885e-20	SAR324_clade.Marine_group_B.	1.32424	7.11376e-25	Entotheonellaeota	2.3836	4.09547e-09	Desulfobacterota	-2.76255	5.73797e-50	RCP2.54	-0.748618	0.00393107	MBNT15	2.43161	1.50619e-33	MBNT15	2.15546	2.99811e-37	Nitrospinota	0.416989	8.07953e-16
Sumerlaeota	1.33402	0.000140163	RCP2.54	-0.0742479	0.726088	NB1.j	2.28415	3.03616e-20	Dependentiae	1.86797	4.05244e-24	WPS.2	1.44055	6.75055e-09	Planctomycetota	-1.55519	5.62798e-37	Myxococcota	0.674129	0.0053624	Latescibacterota	3.16771	1.68093e-29	Desulfobacterota	2.49484	5.84447e-26	MBNT15	2.08299	1.26167e-13
Zixibacteria	-0.908527	0.000193013	WS2	0.47062	0.726088	Dependentiae	2.21967	1.65321e-14	Abditibacteriota	1.6442	5.14098e-23	FCPU426	1.47341	8.82507e-09	WS2	-1.05279	5.64925e-34	WS4	0.121856	0.0053624	Dadabacteria	0.609379	5.84061e-26	SAR324_clade.Marine_group_B.	1.26582	1.11423e-22	Methylomirabilota	3.47738	2.21687e-13
RCP2.54	0.626809	0.000193013	Spirochaetota	0.489837	0.726088	Firmicutes	-1.22994	2.21793e-13	Dadabacteria	0.706827	1.15625e-18	Nitrospinota	0.339307	1.063e-08	Zixibacteria	-0.857613	9.89879e-28	Methylomirabilota	2.2037	0.0053624	Methylomirabilota	3.42645	1.20023e-25	Dependentiae	2.14165	1.3625e-22	Latescibacterota	2.3575	8.54675e-13
GAL15	-0.955632	0.000319902	WPS.2	-0.438814	0.726088	SAR324_clade.Marine_group_B.	1.32137	1.00246e-12	WS4	-1.69079	1.58401e-15	Dependentiae	2.35257	2.13594e-08	Sumerlaeota	-1.35486	1.00239e-26	Nitrospinota	0.388958	0.00543756	FCPU426	2.01172	1.98034e-15	Elusimicrobiota	2.60075	1.55212e-22	Dadabacteria	0.443608	1.25872e-12
Deinococcota	0.858296	0.000319902	Cyanobacteria	0.455437	0.726088	Chloroflexi	0.563705	1.01431e-08	Proteobacteria	0.197835	1.54104e-14	PAUC34f	0.04	2.02025e-06	Armatimonadota	-1.26508	4.84561e-23	Zixibacteria	1.04549	0.00543756	Entotheonellaeota	2.61955	1.98034e-15	NB1.j	1.82594	1.54404e-21	Spirochaetota	2.42407	4.20741e-12
MBNT15	-0.979363	0.009737	Campylobacterota	0.04	0.726088	WS4	-1.6212	5.12622e-06	Acidobacteriota	-0.535973	7.72201e-12	Abditibacteriota	1.53825	3.48344e-05	Deferrisomatota	-0.634175	1.85577e-22	TX1A.33	-1.99728	0.00641051	Spirochaetota	1.85144	2.50854e-15	Spirochaetota	2.11646	2.37377e-21	Deferrisomatota	0.203008	2.76245e-10
Latescibacterota	-1.04663	0.009737	Armatimonadota	0.298352	0.726088	PAUC34f	0.0534806	1.82802e-05	Chloroflexi	0.452826	1.44075e-09	WS2	1.46937	0.000133779	Campylobacterota	-0.926222	2.13069e-22	Spirochaetota	1.50038	0.0121894	Desulfobacterota	2.90189	7.79525e-15	FCPU426	1.71381	2.37197e-20	SAR324_clade.Marine_group_B.	1.63356	4.95074e-10
Abditibacteriota	0.757088	0.0112028	Abditibacteriota	0.624914	0.726088	Nitrospinota	0.155013	0.000106318	WS2	1.02464	2.70402e-08	Spirochaetota	2.40193	0.000198777	Gemmatimonadota	-0.637387	1.11533e-20	Armatimonadota	0.756077	0.0186539	Firmicutes	-1.40015	2.23861e-14	Methylomirabilota	2.56109	1.34226e-18	Dependentiae	2.68503	1.01189e-07
Cyanobacteria	-0.740177	0.0284608	Deinococcota	0.169486	0.726088	WS2	1.02694	0.000128239	Sumerlaeota	1.14171	1.07922e-07	Chloroflexi	0.500987	0.000770089	Bacteroidota	0.374606	4.24997e-20	Acidobacteriota	0.572338	0.0421742	Dependentiae	2.4828	6.54517e-13	Abditibacteriota	1.52009	1.729e-18	Desulfobacterota	2.85546	1.80694e-07
Proteobacteria	0.111096	0.0714486	Nitrospinota	0.179859	0.775889	Spirochaetota	1.67619	0.000131409	Campylobacterota	-0.913025	1.90007e-06	Cyanobacteria	1.87652	0.000770089	Spirochaetota	-1.4587	7.04792e-20	Firmicutes	-0.779	0.0574074	SAR324_clade.Marine_group_B.	1.26436	7.59217e-12	Dadabacteria	0.708206	1.84238e-17	Cyanobacteria	3.0406	2.1509e-07
Bdellovibrionota	0.341586	0.0752079	Elusimicrobiota	0.417921	0.775889	Acidobacteriota	0.350565	0.00110342	Gemmatimonadota	-0.469722	2.87671e-06	Nitrospirota	-0.775572	0.00924594	RCP2.54	0.383004	1.01663e-15	Deinococcota	-0.652595	0.112145	WPS.2	1.71835	5.58604e-11	WPS.2	1.47366	7.10432e-17	WS4	0.272439	3.33116e-07
Spirochaetota	-0.814679	0.077012	Nitrospirota	-0.334278	0.775889	Cyanobacteria	1.22052	0.00151438	GAL15	0.378863	2.87671e-06	Firmicutes	-0.645434	0.0154091	Nitrospirota	-0.807736	2.1175e-13	Latescibacterota	0.952943	0.114286	Nitrospinota	0.206113	1.27316e-09	Zixibacteria	0.415477	1.8719e-13	Entotheonellaeota	2.43661	3.52111e-07
Nitrospinota	-0.172568	0.077012	MBNT15	-0.346939	0.78271	Deinococcota	-0.720744	0.00255208	Hydrogenedentes	1.07082	4.89195e-06	WS4	-1.26539	0.0294684	Deinococcota	-0.588598	1.30492e-12	Deferrisomatota	0.235135	0.14795	Cyanobacteria	2.35345	3.9578e-09	Deinococcota	0.831805	1.18583e-12	Elusimicrobiota	2.30438	1.96667e-06
Myxococcota	-0.293012	0.0806024	Deferrisomatota	0.151887	0.78271	Campylobacterota	-0.959313	0.00279808	Nitrospirota	-0.63798	7.36195e-06	Gemmatimonadota	-0.511263	0.0349392	Cyanobacteria	-1.09338	8.34551e-12	Fibrobacterota	1.29672	0.14795	Margulisbacteria	0.212608	4.8629e-09	GAL15	0.715333	3.46236e-12	FCPU426	1.6841	2.70652e-06
Gemmatimonadota	-0.38712	0.0806024	Fibrobacterota	0.31403	0.78271	Methylomirabilota	1.03988	0.00279808	NB1.j	0.997616	1.02342e-05	Methylomirabilota	1.063	0.0569471	Modulibacteria	-0.242077	2.02728e-10	WS2	0.612239	0.257192	Elusimicrobiota	1.88934	1.02988e-08	Myxococcota	-0.691248	1.11029e-11	PAUC34f	0.0645459	0.000150602
Hydrogenedentes	0.692252	0.0806024	SAR324_clade.Marine_group_B.	0.353055	0.78271	Latescibacterota	1.15364	0.0034855	Cloacimonadota	-0.528001	1.02342e-05	Proteobacteria	0.104551	0.10684	LCP.89	-0.23067	1.35224e-09	Dependentiae	0.508931	0.259037	Deferrisomatota	0.173693	1.94366e-07	Cyanobacteria	1.70743	2.87283e-11	Abditibacteriota	1.41517	0.000208916
Fibrobacterota	-0.964351	0.106243	Actinobacteriota	-0.0872672	0.789711	Abditibacteriota	0.698042	0.00785425	Myxococcota	-0.363451	1.18928e-05	Bdellovibrionota	0.669109	0.10684	NB1.j	-0.544545	2.89766e-09	Actinobacteriota	-0.24629	0.259037	Acidobacteriota	0.57205	3.46042e-07	Planctomycetota	2.07258	2.98973e-11	Armatimonadota	1.68489	0.000676342
WS4	-0.0181818	0.198185	Patescibacteria	-0.155119	0.789711	Zixibacteria	0.732345	0.0091058	Entotheonellaeota	0.787838	2.17848e-05	Latescibacterota	1.0564	0.10684	Myxococcota	0.330457	1.28386e-08	MBNT15	0.607628	0.317024	PAUC34f	0.0640372	0.000114395	Bacteroidota	-0.4533	7.01993e-10	Margulisbacteria	0.133585	0.00159818
Desulfobacterota	-0.434772	0.241722	Dadabacteria	-0.192467	0.789711	Cloacimonadota	-0.528001	0.00965173	Deferrisomatota	-0.47588	0.000423934	Zixibacteria	0.718556	0.10684	Cloacimonadota	-0.355745	2.03192e-07	Proteobacteria	-0.0932834	0.318014	Sumerlaeota	0.888646	0.000147322	Armatimonadota	2.06924	2.80995e-09	Firmicutes	-0.822746	0.00290324
Patescibacteria	-0.265965	0.253646	Verrucomicrobiota	-0.0578572	0.88575	Desulfobacterota	0.975933	0.0308128	WS1	-0.344123	0.00094532	Cloacimonadota	-0.528001	0.112177	Synergistota	0.113637	2.9175e-07	Elusimicrobiota	0.385799	0.457992	Armatimonadota	1.24692	0.000185595	Bdellovibrionota	1.15476	4.78678e-08	WPS.2	1.09915	0.00435312
Actinobacteriota	0.159023	0.264952	GAL15	0.12887	0.926561	Proteobacteria	0.0867388	0.0323016	Modulibacteria	-0.242077	0.00196926	Actinobacteriota	-0.315075	0.112177	Acidobacteriota	-0.224137	6.77295e-07	Desulfobacterota	0.366713	0.543851	Planctomycetota	1.02404	0.00329061	RCP2.54	0.531889	1.50753e-06	Bdellovibrionota	1.35774	0.010741
Dependentiae	-0.371704	0.264952	Sumerlaeota	-0.175727	0.926561	Planctomycetota	-0.533368	0.0329017	Bdellovibrionota	0.472369	0.0021655	Elusimicrobiota	0.813827	0.117932	Bdellovibrionota	-0.63224	6.89563e-07	SAR324_clade.Marine_group_B.	0.355994	0.543851	Bacteroidota	-0.328974	0.00360858	Margulisbacteria	0.109665	2.07929e-05	Campylobacterota	0.103863	0.0393515
FCPU426	-0.530412	0.264952	Hydrogenedentes	0.245561	0.926561	WS1	-0.344123	0.0574117	Spirochaetota	0.827699	0.0030988	Myxococcota	0.308939	0.127227	Caldatribacteriota	0.146158	7.59645e-07	Bdellovibrionota	0.187027	0.548557	Gemmatimonadota	0.549443	0.00372179	Deferrisomatota	0.0961787	0.000107244	Sumerlaeota	0.71662	0.0448082
Dadabacteria	-0.365851	0.306337	Margulisbacteria	-0.0541248	0.926561	Verrucomicrobiota	-0.206531	0.0717246	LCP.89	-0.23067	0.0030988	Desulfobacterota	1.03253	0.131139	Coprothermobacterota	0.12255	7.84669e-07	Bacteroidota	0.148224	0.574631	Chloroflexi	0.435646	0.00373471	Acidobacteriota	-0.311552	0.000287203	Planctomycetota	1.05287	0.050974
Nitrospirota	-0.314521	0.362993	FCPU426	-0.248799	0.926561	Actinobacteriota	-0.227808	0.072361	Desulfobacterota	0.700917	0.00862127	Verrucomicrobiota	-0.264388	0.131139	Verrucomicrobiota	-0.240539	3.73247e-06	WPS.2	-0.292943	0.626186	Myxococcota	-0.398236	0.0141946	Chloroflexi	0.316128	0.0014705	Bacteroidota	-0.305077	0.0862797
Planctomycetota	0.191722	0.369331	Chloroflexi	-0.0627174	0.926561	Modulibacteria	-0.242077	0.072361	Cyanobacteria	0.558	0.0296473	Campylobacterota	-0.733688	0.156742	WPS.2	0.38569	6.48269e-06	Hydrogenedentes	-0.352099	0.626186	Bdellovibrionota	0.79251	0.0285827	Entotheonellaeota	0.674671	0.0014705	RCP2.54	-0.433697	0.0862797
Bacteroidota	-0.124326	0.379096	Entotheonellaeota	-0.182943	0.926561	LCP.89	-0.23067	0.0841313	Elusimicrobiota	0.437217	0.0345056	Planctomycetota	-0.506032	0.197766	WS1	-0.255034	6.48269e-06	PAUC34f	0.0259743	0.685373	Abditibacteriota	0.559034	0.0418355	Proteobacteria	0.114667	0.00344414	Chloroflexi	0.372928	0.120596
Margulisbacteria	-0.0819301	0.379096	Proteobacteria	0.0178126	0.956808	RCP2.54	0.0886187	0.0841313	Zixibacteria	-0.35878	0.0376424	Deinococcota	-0.493832	0.197766	Margulisbacteria	-0.130173	9.59046e-06	Campylobacterota	0.0254971	0.691745	RCP2.54	-0.27866	0.105818	Nitrospinota	0.0418241	0.0057978	Acidobacteriota	0.254814	0.189929
PAUC34f	-0.03727	0.392677	Desulfobacterota	-0.102948	0.956808	Deferrisomatota	-0.334056	0.159194	Fibrobacterota	-0.670022	0.0408266	WS1	-0.344123	0.223921	TX1A.33	-0.1425	9.59046e-06	Halanaerobiaeota	-0.00684932	0.780385	Nitrospirota	0.567296	0.120417	Synergistota	-0.113637	0.017045	Fibrobacterota	0.776334	0.204804
Deferrisomatota	-0.0818161	0.422781	Dependentiae	0.118494	0.956808	TX1A.33	-0.154668	0.168315	DTB120	-0.143663	0.0428849	Hydrogenedentes	0.702237	0.248261	DTB120	-0.143663	2.29655e-05	Margulisbacteria	0.030766	0.780385	Synergistota	-0.113637	0.18141	Caldatribacteriota	-0.146158	0.0215441	Cloacimonadota	-0.125073	0.448996
Chloroflexi	-0.12385	0.424477	Latescibacterota	-0.101467	0.956808	Margulisbacteria	0.132771	0.245066	Halanaerobiaeota	0.00684932	0.0545579	Modulibacteria	-0.242077	0.24957	Proteobacteria	0.083168	4.32703e-05	Fusobacteriota	-0.00684932	0.780385	Patescibacteria	0.481615	0.191071	Coprothermobacterota	-0.12255	0.0215441	Synergistota	-0.113637	0.448996
WPS.2	-0.219463	0.525702	Bacteroidota	0.0238973	0.977234	DTB120	-0.143663	0.252033	PAUC34f	0.00684932	0.0545579	LCP.89	-0.23067	0.272444	Actinobacteriota	-0.175298	0.000232827	FCPU426	0.158112	0.780385	Cloacimonadota	-0.125073	0.191071	Cloacimonadota	-0.125073	0.021847	Caldatribacteriota	-0.146158	0.448996
Campylobacterota	0.00684932	0.606641	Zixibacteria	-0.0178995	0.991629	Patescibacteria	0.327512	0.303053	Verrucomicrobiota	-0.158732	0.0552418	Fibrobacterota	0.538679	0.371207	WOR.1	-0.0327503	0.00175749	Patescibacteria	0.110846	0.780385	Caldatribacteriota	-0.146158	0.191071	WS1	-0.0674952	0.11621	Coprothermobacterota	-0.12255	0.448996
Fusobacteriota	0.00684932	0.606641	Planctomycetota	-0.0160394	0.991629	Nitrospirota	-0.184768	0.396812	Methylomirabilota	-0.507307	0.135395	TX1A.33	-0.154668	0.383455	Fibrobacterota	-0.51419	0.00185264	Dadabacteria	0.119453	0.780385	Coprothermobacterota	-0.12255	0.191071	PAUC34f	0.0167899	0.127681	Actinobacteriota	-0.139777	0.515354
Halanaerobiaeota	0.00684932	0.606641	NB1.j	0.0417531	0.991629	WOR.1	-0.0327503	0.412145	WOR.1	-0.0327503	0.135395	DTB120	-0.143663	0.478075	Firmicutes	0.194294	0.00611574	Planctomycetota	-0.0643163	0.780385	Fibrobacterota	0.457801	0.254853	Actinobacteriota	0.106513	0.189028	WS1	-0.0674952	0.641878
Elusimicrobiota	0.15497	0.636677	Methylomirabilota	-0.0202001	0.991629	Hydrogenedentes	0.338845	0.427226	Deinococcota	0.230856	0.155038	Sumerlaeota	-0.407378	0.49286	Thermotogota	0.0304539	0.00734656	Chloroflexi	0.0611322	0.780385	WS4	0.0287287	0.297039	Gemmatimonadota	0.169242	0.222963	Patescibacteria	0.326496	0.65877
WS2	-0.115242	0.73671	PAUC34f	-0.000720523	0.991629	Sumerlaeota	-0.241695	0.558947	Firmicutes	0.149041	0.223108	Armatimonadota	0.256147	0.536218	Chloroflexi	0.137069	0.00979562	Verrucomicrobiota	-0.0939733	0.780385	Deinococcota	-0.15927	0.346831	Thermotogota	-0.0304539	0.229512	Thermotogota	-0.0304539	0.749699
Verrucomicrobiota	0.0361162	0.810476				Sva0485	-0.0254859	0.558947	Bacteroidota	-0.0786937	0.227511	WOR.1	-0.0327503	0.595491	GAL15	-0.133532	0.0130866	Abditibacteriota	-0.118893	0.780385	WS1	-0.0674952	0.361332	Patescibacteria	0.215649	0.368355	Fusobacteriota	-0.0356283	0.767271
Armatimonadota	-0.0354231	0.913622				Elusimicrobiota	0.209424	0.590796	Sva0485	-0.0254859	0.273766	RCP2.54	-0.0411241	0.595491	Sva0485	-0.0340128	0.0267174	Nitrospirota	-0.118966	0.780385	Thermotogota	-0.0304539	0.505787	Verrucomicrobiota	0.0897889	0.421945	Gemmatimonadota	0.140318	0.776753
SAR324_clade.Marine_group_B.	-0.000181879	0.999458				Gemmatimonadota	-0.0827805	0.59954	Nitrospinota	0.0285897	0.277796	Bacteroidota	0.0695299	0.674209	Caldisericota	0.0116671	0.0673308	Gemmatimonadota	-0.0368113	0.902903	Fusobacteriota	-0.0356283	0.536002	Caldisericota	-0.0116671	0.421945	Caldisericota	-0.0116671	0.847607
						Myxococcota	-0.0721777	0.59954	Planctomycetota	-0.192732	0.386117	Sva0485	-0.0254859	0.706377	Fusobacteriota	0.026591	0.105637				Campylobacterota	-0.0144627	0.658903	Fibrobacterota	0.284514	0.535235	Deinococcota	0.0766165	0.857319
						Fibrobacterota	0.215392	0.59954	Actinobacteriota	-0.0687846	0.40977	Deferrisomatota	-0.140106	0.724307	CK.2C2.2	-0.00534386	0.127168				Caldisericota	-0.0116671	0.658903	Fusobacteriota	-0.0211532	0.547781	Nitrospirota	-0.159526	0.857927
						Bacteroidota	0.0456326	0.645608	Latescibacterota	0.215618	0.435608	Patescibacteria	0.172393	0.72808	FCPU426	0.141408	0.131963				Actinobacteriota	-0.0525096	0.709643	Campylobacterota	0.0134521	0.592789	Proteobacteria	0.0213835	0.866101
						Bdellovibrionota	0.120442	0.645608	CK.2C2.2	-0.00534386	0.446121	CK.2C2.2	-0.00534386	0.789209	Abditibacteriota	0.150618	0.1561				TX1A.33	-0.0061821	0.771852	WS4	-0.00788752	0.598793	TX1A.33	-0.0061821	0.866101
						CK.2C2.2	-0.00534386	0.645608	Armatimonadota	0.175817	0.558311	Fusobacteriota	-0.00388058	0.827721	Entotheonellaeota	0.163958	0.216055				Halanaerobiaeota	-0.00796393	0.772665	Sva0485	-0.00173611	0.649788	Sva0485	-0.00173611	0.866101
						Armatimonadota	-0.0914764	0.69395	FW113	-0.0015873	0.666915	Acidobacteriota	0.033329	0.852044	Nitrospinota	-0.0128815	0.230139				Verrucomicrobiota	0.0389686	0.782022	Rs.K70_termite_group	-0.00173611	0.649788	Halanaerobiaeota	-0.00796393	0.866101
						Fusobacteriota	-0.00388058	0.69395	Patescibacteria	0.0615471	0.742898	FW113	-0.0015873	0.858171	Halanaerobiaeota	0.00796393	0.231258				Sva0485	-0.00173611	0.782022	Deferribacterota	-0.00173611	0.649788	Rs.K70_termite_group	-0.00173611	0.866101
						FW113	-0.0015873	0.767876	Fusobacteriota	0.00134651	0.894502	Margulisbacteria	0.0238463	0.861506	PAUC34f	0.00173611	0.327529				Rs.K70_termite_group	-0.00173611	0.782022	Firmicutes	-0.044487	0.736777	Deferribacterota	-0.00173611	0.866101
									Margulisbacteria	0.00459337	0.939841				Rs.K70_termite_group	0.00173611	0.327529				Deferribacterota	-0.00173611	0.782022	Halanaerobiaeota	-0.00517643	0.79213	Myxococcota	-0.0171194	0.937855
															Deferribacterota	0.00173611	0.327529				Proteobacteria	0.00357087	0.950466	Nitrospirota	-0.00582984	0.978808	Verrucomicrobiota	-0.0188885	0.937855
															FW113	-0.0015873	0.368942
															Dependentiae	0.0576089	0.710303
															Patescibacteria	0.0399811	0.800546
															MBNT15	0.0259644	0.800546
															SAR324_clade.Marine_group_B.	0.0180978	0.807886
															Dadabacteria	0.000355529	0.976534
