# Supplementary material for: A conserved bacterial signature characterizes plant microbiome responses to drought
Source: Front Microbiol. 2026 Mar 27;17:1768028. doi: 10.3389/fmicb.2026.1768028 (PMC13066207; doi:10.3389/fmicb.2026.1768028)
Supplement: Supplementary file 9 [file Table_9.xlsx]

## Sheet: S9 - core clade statistics
Supplementary Table S9. Per-clade statistics for the rhizosphere and the endosphere. We report the number of samples and the number of core taxa identified across 5 prevalence thresholds (i.e. the percentage of samples in which a taxon occurs with >0 abundance).
		Number of core taxa per prevalence threshold
Clade	# samples	0.75	0.8	0.85	0.9	0.95
Endosphere
BOP clade	496	6	4	3	2	1
PACMAD clade	473	9	7	5	2	0
Asterids	53	54	37	22	17	10
Fabids	42	48	38	33	26	20
Malvids	25	52	47	34	27	24
Rhizosphere
BOP clade	630	42	32	25	19	13
PACMAD clade	576	21	16	11	6	2
Asterids	55	159	138	99	42	20
Fabids	146	139	118	96	76	45
Malvids	25	195	176	134	113	76
