# Supplementary material for: A conserved bacterial signature characterizes plant microbiome responses to drought
Source: Front Microbiol. 2026 Mar 27;17:1768028. doi: 10.3389/fmicb.2026.1768028 (PMC13066207; doi:10.3389/fmicb.2026.1768028)
Supplement: Supplementary file 13 [file Table_13.xlsx]

## Sheet: S13 - Shannon diversity
Supplementary Table S13. Mean Shannon diversity values for different sample groups and treatments (drought, control and both). We also include differences between Shannon diversity indices for the drought and control groups. Significant differences (p-val < 0.05) are highlighted in green. To calculate p-values, we performed a Mann-Whitney U test between per-sample Shannon diversity indices. Multi…
	Shannon diversity index
Sample type	All	Only drought	Only control	# drought samples	# control samples	p-val (Shannon in drought vs. control)	Adjusted p-val (Shannon in drought vs. control)
Endosphere	5.24479	5.20165	5.28452	522	567	0.00380114	0.0196395
Endosphere | BOP clade	5.14033	5.14693	5.13126	287	209	0.625626	0.758366
Endosphere | PACMAD clade	5.29299	5.1839	5.35198	166	307	0.012581	0.0343566
Endosphere | Asterids	5.88268	5.84089	5.94158	31	22	0.906597	0.906597
Endosphere | Fabids	4.74716	4.71886	4.77545	21	21	0.435492	0.629044
Endosphere | Malvids	5.88918	5.72944	6.22863	17	8	0.0132141	0.0343566
Rhizosphere	6.50951	6.52348	6.49562	714	718	0.27151	0.504233
Rhizosphere | BOP clade	6.56719	6.49729	6.66602	369	261	6.79177e-06	8.8293e-05
Rhizosphere | PACMAD clade	6.19701	6.25853	6.15552	232	344	0.0045322	0.0196395
Rhizosphere | Asterids	7.09002	7.0028	7.18729	29	26	0.349464	0.567879
Rhizosphere | Fabids	7.16363	7.21792	7.10933	73	73	0.718789	0.778688
Rhizosphere | Malvids	7.15893	7.11795	7.19112	11	14	0.641694	0.758366
Bulk soil	6.27802	6.24908	6.29901	320	441	0.153026	0.331557
