# Supplementary material for: A conserved bacterial signature characterizes plant microbiome responses to drought
Source: Front Microbiol. 2026 Mar 27;17:1768028. doi: 10.3389/fmicb.2026.1768028 (PMC13066207; doi:10.3389/fmicb.2026.1768028)
Supplement: Supplementary file 14 [file Table_14.xlsx]

## Sheet: S14 - signature validation
Supplementary Table S14. Underlying log-fold changes and p-values for the signature validation (Figure 3 in the manuscript). We color log-fold changes based on negative (blue) and positive (orange) values, and highlight p-values under 0.05.
	Endosphere										Rhizosphere						Bulk soil
StudyID	Oscillochloris	Kribbella	Amycolatopsis	Actinoallomurus	Hamadaea	Leifsonia	Nitrospira	0319-6G20	Ramlibacter	Desulfovibrio	Kribbella	Nonomuraea	Subgroup_17	Absconditabacteriales_(SR1)	Ramlibacter	Zixibacteria	Kribbella
Log-fold changes
azarbad2022response		0.399624	0.102087	0.346152		-0.269067	-0.0438953				1.68267	0.263709					0.364476
santos-medellin2021prolonged	0.978206	1.02833	1.97847	0.0523717	0.418178		-0.27037			-1.9177	0.553493	0.565419	-0.307589			-0.91871
simmons2020drought		1.63555	1.68729	0.906081	0.681577	0.0588235	-0.329749		-0.711342		0.777613	0.294343	-0.233443		-0.34094		1.18151
fitzpatrick2018assembly	1.70541	1.13469	0.0777562	0.873634		0.279219	-0.334504			-1.87235	0.460542	0.495007	-0.69673			-1.04672	0.893924
santos-medellin2017drought	1.61715	1.0473	1.15364	1.02693	0.911891		-0.331067			-1.47001	1.32068	1.01455	-0.338503			-2.10081	0.360289
azarbad2020four		0.947966	0.935362	1.88534		-0.0866898	-1.33001				0.894527	0.193872	-0.027027
naylor2017drought		1.82342	1.69305	0.824433		0.201427	-0.428846		-0.800114		1.72959	0.840647	-0.799281		-0.679984		0.610132
xu2018drought		0.362877	0.155512	0.440784		0.0877999	-0.176694		-0.822856		0.990365	0.228585	-0.240308		-0.747807		0.322874
bandopadhyay2024disentangling											0.321467	-0.377608	-0.0853897				0.346326
swift2025drought	0.04	0.812724	0.178873	0.0727706		-0.793395	0.685653
moore2023microbial																	-0.135377
munoz-ucros2022drought											0.0416667		-1.05479
zhang2022cross											0.0379625	0.442375	1.83316
Adjusted p-values
azarbad2022response		0.513887	0.866361	0.513887		0.625829	0.961161				0.00334599	0.186484					0.666701
santos-medellin2021prolonged	0.1564	0.0100359	5.86333e-06	0.744987	0.209407		0.177789			0.0100359	0.0621168	0.0942708	0.000853896			1.58864e-05
simmons2020drought		0.00103072	0.00103072	0.197261	0.024999	0.463311	0.627745		0.463311		0.181045	0.48701	0.64192		0.64192		0.307484
fitzpatrick2018assembly	1.77916e-05	0.000209643	0.719402	0.0167451		0.142492	0.301806			0.000165568	0.444894	0.080622	0.0146388			0.0169391	0.587443
santos-medellin2017drought	0.0614188	5.84828e-05	0.018841	0.00919529	0.0371398		0.234612			0.00586575	0.000520056	0.0299944	0.0554071			5.05067e-05	0.647964
azarbad2020four		3.36284e-05	0.00303277	8.6743e-05		0.850118	0.0317354				0.00227164	0.78161	0.381668
naylor2017drought		1.48545e-07	3.59812e-09	8.69178e-06		0.277261	0.135661		0.0286245		8.35078e-09	0.0378189	0.00360509		0.0771778		0.0398263
xu2018drought		0.396079	0.513188	0.00489194		0.194807	0.609276		0.0172713		0.000167906	0.340921	0.0318739		0.00855165		0.282802
bandopadhyay2024disentangling											0.472434	0.672813	0.860223				0.719105
swift2025drought	0.598561	0.598561	0.795244	0.750765		0.598561	0.598561
moore2023microbial																	0.510701
munoz-ucros2022drought											0.618426		0.210861
zhang2022cross											0.972634	0.557838	0.159884
